# Supplementary material for: Microbial community functioning during plant litter decomposition
Source: Sci Rep. 2022 May 6;12:7451. doi: 10.1038/s41598-022-11485-1 (PMC9076648; doi:10.1038/s41598-022-11485-1)
Supplement: Supplementary file 1 — Supplementary Table S1. [file 41598_2022_11485_MOESM1_ESM.xlsx]

## Sheet: Sheet1
Supplementary Table S1: Pairwise Euclidean distance matrix of the 16S rRNA gene taxonomy.
	Beech										Oak									Grass										Pine
	Hainich					Linde					Hainich				Linde					Hainich					Linde					Hainich					Linde
	before incubation		day 22			before incubation		day 22			before incubation	day 22			before incubation		day 22			before incubation		day 22			before incubation		day 22			before incubation		day 22			before incubation		day 22
Beech_Hainich_BeforeIncubation	0
Beech_Hainich_BeforeIncubation	0.698688	0
Beech_Hainich_day22	1.14279	1.08574	0
Beech_Hainich_day22	1.16572	1.10908	0.58707	0
Beech_Hainich_day22	1.12761	1.0731	0.601007	0.617576	0
Beech_Linde_BeforeIncubation	0.732062	0.631718	1.12475	1.14235	1.10506	0
Beech_Linde_BeforeIncubation	0.722019	0.490287	1.08708	1.10522	1.07057	0.478267	0
Beech_Linde_day22	1.11377	1.04068	0.697423	0.697689	0.695767	1.05095	1.00833	0
Beech_Linde_day22	1.08512	1.02751	0.688165	0.708099	0.683842	1.04781	0.996582	0.622117	0
Beech_Linde_day22	1.08384	0.996041	0.703677	0.73354	0.711703	1.00032	0.948227	0.628056	0.59014	0
Oak_Hainich_BeforeIncubation	1.01607	1.07726	1.28729	1.29099	1.2765	1.0033	1.00999	1.24838	1.23688	1.23133	0
Oak_Hainich_day22	1.12482	1.11925	1.12513	1.15613	1.13067	1.07878	1.07492	1.08239	1.03627	1.0527	1.21684	0
Oak_Hainich_day22	1.04778	1.02972	1.00505	1.04343	1.00422	0.988194	0.972882	0.967163	0.90016	0.928139	1.17786	0.671769	0
Oak_Hainich_day22	1.06012	1.01264	1.11048	1.15782	1.11451	1.02579	1.01533	1.07075	1.02063	1.03634	1.20909	0.5943	0.679694	0
Oak_Linde_BeforeIncubation	0.76927	0.791979	1.25745	1.27118	1.25067	0.746735	0.710594	1.22223	1.2102	1.19221	0.845946	1.1638	1.12668	1.09692	0
Oak_Linde_BeforeIncubation	1.14484	0.844272	1.23308	1.25545	1.22345	0.934099	0.793189	1.17745	1.17073	1.11951	1.22474	1.15978	1.14593	1.10763	1.08177	0
Oak_Linde_day22	1.18598	1.14978	0.994865	1.01137	0.994253	1.13592	1.12206	0.93869	0.880605	0.925575	1.25612	0.906215	0.891717	0.904383	1.22807	1.17047	0
Oak_Linde_day22	1.18215	1.13647	0.941417	0.963494	0.941931	1.12251	1.10553	0.899053	0.849442	0.887511	1.24773	0.953764	0.925403	0.940371	1.22125	1.1671	0.569692	0
Oak_Linde_day22	1.17347	1.11729	0.912111	0.933801	0.917196	1.10306	1.08194	0.860976	0.815526	0.856087	1.24014	0.925787	0.891875	0.929884	1.21116	1.14836	0.56686	0.57318	0
Grass_Hainich_BeforeIncubation	0.942725	0.876604	0.964722	0.994157	0.956959	1.00336	0.952502	0.952277	0.913177	0.9244	1.25087	1.08265	0.98271	1.00669	1.14253	1.16893	1.0628	1.0568	1.04464	0
Grass_Hainich_BeforeIncubation	1.0067	0.876811	1.00528	1.01233	0.996428	1.0092	0.960983	0.998729	0.98532	0.972028	1.25657	1.18303	1.08908	1.12433	1.15186	1.17234	1.14665	1.1286	1.11567	0.694203	0
Grass_Hainich_day22	1.17202	1.1613	0.97002	0.9655	0.983136	1.17505	1.15087	0.973363	0.979068	0.97885	1.3002	1.20093	1.12908	1.21653	1.28013	1.2869	1.125	1.0891	1.08032	0.946957	0.934598	0
Grass_Hainich_day22	1.15726	1.11004	0.994759	1.008	0.991068	1.15306	1.11146	0.973256	1.00235	1.00386	1.29742	1.21508	1.14549	1.20207	1.26158	1.22167	1.15061	1.11314	1.11192	0.989752	0.999404	0.899192	0
Grass_Hainich_day22	1.20692	1.18607	0.968725	0.974685	0.975127	1.21359	1.18037	0.983471	1.00548	1.00867	1.31586	1.24628	1.18112	1.25089	1.30329	1.29284	1.17362	1.12234	1.1208	1.01648	0.99772	0.780935	0.72078	0
Grass_Linde_BeforeIncubation	0.908546	0.741619	0.987028	1.01102	0.979026	0.901775	0.826393	0.944925	0.920018	0.905804	1.1744	1.06329	0.985688	0.974774	1.01771	1.0434	1.03901	1.01995	1.00292	0.659822	0.730546	0.980929	0.99189	1.03195	0
Grass_Linde_BeforeIncubation	0.952142	0.843769	1.02682	1.05942	1.01794	0.978502	0.920086	1.01474	0.999051	0.987503	1.24561	1.13203	1.05589	1.04212	1.1035	1.09667	1.12001	1.10946	1.09657	0.718781	0.797444	1.06142	1.0144	1.06141	0.680585	0
Grass_Linde_day22	1.22591	1.20862	1.04576	1.04614	1.04065	1.21267	1.18126	1.00985	1.03469	1.03178	1.2986	1.24093	1.18367	1.25021	1.29505	1.28073	1.17497	1.13223	1.13158	1.09962	1.09043	1.00396	0.829092	0.843252	1.07574	1.11111	0
Grass_Linde_day22	1.28091	1.21879	1.17751	1.16635	1.16831	1.26066	1.22689	1.14702	1.18223	1.17702	1.34692	1.30934	1.28471	1.30246	1.3212	1.27462	1.27221	1.24238	1.23826	1.19368	1.17502	1.16118	0.882799	0.97364	1.16097	1.13984	0.848281	0
Grass_Linde_day22	1.26263	1.20787	1.06535	1.06577	1.0682	1.24458	1.20442	1.04997	1.08808	1.09776	1.33571	1.28029	1.23712	1.27564	1.31553	1.27109	1.22121	1.18294	1.17521	1.13736	1.13178	1.0557	0.848056	0.889993	1.11546	1.11658	0.8	0.807375	0
Pine_Hainich_BeforeIncubation	1.0131	0.96791	1.16434	1.18409	1.16347	0.993838	0.939633	1.11221	1.09463	1.08385	1.03878	0.953613	0.974464	0.933541	0.954116	1.01716	1.01587	1.04436	1.02435	1.05898	1.1209	1.21165	1.22211	1.25879	0.957945	1.05404	1.25504	1.29963	1.28612	0
Pine_Hainich_BeforeIncubation	1.0773	1.04587	1.22364	1.23896	1.21404	0.974412	0.955426	1.16754	1.15824	1.13929	0.939077	1.05435	1.04217	1.06885	0.929745	1.03677	1.11202	1.1127	1.09652	1.20115	1.20784	1.25026	1.25064	1.27641	1.06421	1.17133	1.26257	1.31431	1.30154	0.618608	0
Pine_Hainich_day22	1.07454	1.03462	1.09033	1.13278	1.08333	1.00689	0.992623	1.03467	0.988579	1.00916	1.15669	0.784813	0.812912	0.728387	1.0858	1.07574	0.837884	0.859088	0.841608	1.06588	1.15511	1.19095	1.16915	1.22194	1.00235	1.08302	1.22268	1.29279	1.24535	0.840749	0.892056	0
Pine_Hainich_day22	1.13572	1.03654	1.15907	1.20144	1.15769	1.07862	1.00953	1.12025	1.07673	1.07221	1.22898	0.886274	0.945426	0.82673	1.15173	0.951937	0.967722	0.989955	0.977766	1.10837	1.16714	1.25085	1.23565	1.28515	1.04007	1.1338	1.28	1.32451	1.29732	0.889898	0.970633	0.667131	0
Pine_Hainich_day22	1.07376	1.04659	1.11254	1.15324	1.10274	1.02769	1.01542	1.05781	1.01272	1.02334	1.18143	0.823666	0.838431	0.771684	1.12865	1.0636	0.878691	0.904854	0.890412	1.07245	1.15687	1.20445	1.19547	1.24634	1.02581	1.09754	1.2431	1.31279	1.27638	0.900825	0.939999	0.54391	0.626307	0
Pine_Linde_BeforeIncubation	1.10242	0.994007	1.27376	1.28668	1.26332	1.04439	1.00231	1.23243	1.22695	1.21017	1.27003	1.16868	1.18351	1.11785	1.13013	0.898004	1.23313	1.23881	1.22924	1.16892	1.15183	1.27941	1.24095	1.29534	1.06395	1.04516	1.30747	1.30246	1.29677	1.02584	1.07763	1.10034	1.08413	1.11507	0
Pine_Linde_BeforeIncubation	1.14325	1.04425	1.25341	1.26824	1.24867	1.02511	0.965463	1.20165	1.18993	1.16344	1.02325	1.06063	1.07086	1.05881	0.993198	0.900638	1.10647	1.1167	1.10164	1.22411	1.22799	1.28419	1.2713	1.30732	1.09047	1.18249	1.28534	1.3179	1.31159	0.62739	0.476434	0.892056	0.89309	0.932664	1.01155	0
Pine_Linde_day22	1.19281	1.14826	1.18391	1.21004	1.17669	1.14263	1.12574	1.13761	1.09687	1.10969	1.21895	0.947838	1.00114	0.923339	1.18369	1.08795	0.872716	0.903493	0.891765	1.16409	1.23518	1.25301	1.24792	1.28405	1.11741	1.18743	1.26696	1.32653	1.30008	0.956636	0.998587	0.656457	0.81333	0.715192	1.18318	0.941355	0
Pine_Linde_day22	1.1804	1.16445	1.18009	1.20606	1.178	1.15756	1.13972	1.14039	1.10021	1.11777	1.21229	0.935573	0.976656	0.914134	1.18037	1.13993	0.881227	0.914291	0.905607	1.17459	1.24176	1.25341	1.25356	1.2862	1.12764	1.19758	1.27231	1.33281	1.30374	0.940418	0.981845	0.660478	0.83738	0.742722	1.1865	0.939795	0.582358	0
Pine_Linde_day22	1.17848	1.14527	1.16483	1.18626	1.15463	1.10989	1.10516	1.10408	1.07124	1.08157	1.20217	0.935557	0.964887	0.926388	1.17068	1.09357	0.860973	0.878402	0.861441	1.14513	1.2112	1.22081	1.22648	1.26176	1.07325	1.16638	1.2346	1.31076	1.28182	0.925593	0.941093	0.669328	0.84172	0.749739	1.16909	0.902714	0.541679	0.624628	0
