# Supplementary material for: Microbial community functioning during plant litter decomposition
Source: Sci Rep. 2022 May 6;12:7451. doi: 10.1038/s41598-022-11485-1 (PMC9076648; doi:10.1038/s41598-022-11485-1)
Supplement: Supplementary file 2 — Supplementary Table S2. [file 41598_2022_11485_MOESM2_ESM.xlsx]

## Sheet: Sheet1
Supplementary Table S2: Metabolic pathway coverage in per cent after 2 and 22 days of litter decomposition. Metabolite coverage based on non-targeted HR-MS analysis. Functional coverage predicted from 16S rRNA gene analyses using Tax4Fun2.
KEGG ID	Pathway	Number of molecules in Pathway	molecular coverage in DOM (HR-MS) [%]																Number of functions in Pathway	predicted functional coverage (16S rRNA gene) [%]
			Beech				Grass				Oak				Pine					Beech				Grass				Oak				Pine
			day2		day22		day2		day22		day2		day22		day2		day22			before incubation		day22		before incubation		day22		before incubation		day22		before incubation		day22
			Hainich	Linde	Hainich	Linde	Hainich	Linde	Hainich	Linde	Hainich	Linde	Hainich	Linde	Hainich	Linde	Hainich	Linde		Hainich	Linde	Hainich	Linde	Hainich	Linde	Hainich	Linde	Hainich	Linde	Hainich	Linde	Hainich	Linde	Hainich	Linde
ko01210	2 Oxocarboxylic acid metabolism	63	12.6984	0	11.1111	11.1111	15.873	15.873	12.6984	11.1111	14.2857	12.6984	11.1111	11.1111	7.93651	14.2857	11.1111	11.1111	36	58.3333	58.3333	63.8889	66.6667	61.1111	61.1111	69.4444	66.6667	55.5556	61.1111	58.3333	58.3333	58.3333	61.1111	61.1111	58.3333
ko02010	ABC transporters	138	2.17391	2.17391	0	0	0.724638	0.724638	0	0.724638	2.17391	2.17391	0	0	2.89855	1.44928	0	0	515	78.6408	79.2233	77.4757	78.0583	78.4466	80.3883	80	78.835	72.0388	77.4757	78.6408	77.2816	77.4757	78.835	77.0874	77.2816
ko00525	Acarbose and validamycin biosynthesis	36	16.6667	11.1111	13.8889	16.6667	16.6667	13.8889	11.1111	13.8889	13.8889	16.6667	8.33333	8.33333	16.6667	16.6667	11.1111	16.6667	27	40.7407	48.1481	37.037	55.5556	40.7407	48.1481	55.5556	55.5556	14.8148	37.037	40.7407	40.7407	37.037	29.6296	44.4444	40.7407
ko00592	alpha Linolenic acid metabolism	44	40.9091	11.3636	29.5455	27.2727	52.2727	52.2727	29.5455	40.9091	40.9091	38.6364	29.5455	27.2727	40.9091	54.5455	47.7273	47.7273	25	16	16	16	16	16	16	16	16	16	16	16	16	16	16	16	16
ko00520	Amino sugar and nucleotide sugar metabolism	108	0.925926	0.925926	1.85185	1.85185	1.85185	0.925926	0	1.85185	0.925926	0.925926	0	0	4.62963	4.62963	0.925926	2.77778	156	76.9231	76.9231	76.2821	76.2821	76.9231	79.4872	80.7692	76.9231	67.9487	74.359	77.5641	74.359	75	74.359	76.2821	74.359
ko00627	Aminobenzoate degradation	86	9.30233	4.65116	5.81395	5.81395	9.30233	9.30233	5.81395	5.81395	9.30233	10.4651	6.97674	6.97674	9.30233	10.4651	5.81395	5.81395	80	77.5	76.25	80	78.75	78.75	80	80	78.75	63.75	78.75	77.5	78.75	76.25	77.5	78.75	78.75
ko00590	Arachidonic acid metabolism	75	64	64	64	65.3333	90.6667	70.6667	62.6667	70.6667	49.3333	64	64	60	90.6667	90.6667	90.6667	90.6667	45	11.1111	11.1111	15.5556	13.3333	13.3333	13.3333	15.5556	13.3333	6.66667	11.1111	8.88889	11.1111	11.1111	11.1111	11.1111	11.1111
ko00362	Benzoate degradation	72	8.33333	0	8.33333	8.33333	8.33333	8.33333	8.33333	8.33333	8.33333	9.72222	9.72222	9.72222	8.33333	9.72222	8.33333	8.33333	106	90.566	90.566	90.566	90.566	90.566	89.6226	92.4528	91.5094	78.3019	90.566	90.566	89.6226	89.6226	89.6226	89.6226	89.6226
ko00965	Betalain biosynthesis	24	37.5	37.5	58.3333	58.3333	50	50	50	50	33.3333	50	29.1667	33.3333	37.5	37.5	29.1667	45.8333	7	42.8571	57.1429	57.1429	57.1429	57.1429	57.1429	57.1429	57.1429	57.1429	42.8571	42.8571	57.1429	57.1429	42.8571	57.1429	57.1429
ko00522	Biosynthesis of 12 14 and 16 membered macrolides	79	11.3924	11.3924	5.06329	10.1266	8.86076	7.59494	3.79747	5.06329	8.86076	11.3924	8.86076	5.06329	8.86076	10.1266	10.1266	10.1266	36	25	16.6667	25	19.4444	25	25	25	22.2222	2.77778	16.6667	19.4444	22.2222	16.6667	16.6667	16.6667	22.2222
ko01230	Biosynthesis of amino acids	144	10.4167	2.77778	7.63889	7.63889	13.8889	13.8889	8.33333	7.63889	11.8056	10.4167	5.55556	6.25	10.4167	13.1944	6.25	7.63889	113	84.0708	83.1858	85.8407	86.7257	84.9558	84.9558	87.6106	86.7257	79.646	84.0708	83.1858	84.0708	83.1858	84.9558	84.0708	84.0708
ko01130	Biosynthesis of antibiotics	364	16.7582	11.2637	16.4835	18.6813	21.7033	19.5055	17.8571	17.3077	10.989	14.5604	11.2637	12.3626	11.5385	13.7363	11.8132	16.4835	274	46.7153	46.3504	47.4453	49.2701	49.635	51.8248	55.1095	51.8248	24.8175	43.4307	39.0511	46.7153	40.146	39.0511	43.0657	46.7153
ko01059	Biosynthesis of enediyne antibiotics	63	15.873	6.34921	17.4603	17.4603	20.6349	20.6349	17.4603	17.4603	14.2857	15.873	9.52381	12.6984	14.2857	15.873	12.6984	14.2857	73	45.2055	46.5753	49.3151	50.6849	56.1644	53.4247	52.0548	52.0548	26.0274	45.2055	34.2466	42.4658	35.6164	36.9863	46.5753	42.4658
ko01110	Biosynthesis of secondary metabolites	262	11.8321	6.87023	7.25191	7.25191	12.5954	13.3588	7.63359	8.01527	11.8321	11.8321	6.10687	6.87023	11.4504	12.9771	8.01527	8.01527	181	63.5359	62.4309	62.4309	62.9834	63.5359	64.0884	64.0884	62.9834	58.011	62.4309	62.9834	62.4309	62.9834	63.5359	62.4309	62.4309
ko00999	Biosynthesis of secondary metabolites unclassified	69	8.69565	8.69565	18.8406	18.8406	20.2899	18.8406	14.4928	18.8406	8.69565	8.69565	13.0435	13.0435	14.4928	14.4928	18.8406	18.8406	39	20.5128	20.5128	20.5128	20.5128	20.5128	20.5128	20.5128	20.5128	10.2564	20.5128	20.5128	20.5128	15.3846	20.5128	17.9487	20.5128
ko01053	Biosynthesis of siderophore group nonribosomal peptides	13	15.3846	0	7.69231	7.69231	23.0769	15.3846	7.69231	0	23.0769	23.0769	0	0	23.0769	23.0769	0	7.69231	30	93.3333	93.3333	96.6667	96.6667	96.6667	96.6667	96.6667	96.6667	76.6667	93.3333	90	93.3333	93.3333	93.3333	93.3333	93.3333
ko01057	Biosynthesis of type II polyketide products	135	32.5926	30.3704	45.1852	45.9259	37.037	36.2963	50.3704	45.9259	14.0741	20.7407	38.5185	43.7037	15.5556	16.2963	29.6296	44.4444	72	34.7222	36.1111	41.6667	37.5	37.5	45.8333	45.8333	44.4444	25	34.7222	34.7222	38.8889	31.9444	31.9444	33.3333	38.8889
ko01040	Biosynthesis of unsaturated fatty acids	74	0	0	0	0	0	1.35135	0	0	0	1.35135	0	0	0	0	2.7027	2.7027	32	34.375	31.25	31.25	31.25	31.25	31.25	31.25	31.25	31.25	31.25	31.25	34.375	31.25	34.375	34.375	34.375
ko00906	Carotenoid biosynthesis	115	7.82609	6.95652	5.21739	5.21739	8.69565	8.69565	5.21739	5.21739	7.82609	7.82609	4.34783	5.21739	8.69565	8.69565	5.21739	5.21739	49	46.9388	40.8163	44.898	42.8571	44.898	51.0204	48.9796	42.8571	34.6939	38.7755	46.9388	38.7755	44.898	40.8163	38.7755	38.7755
ko05204	Chemical carcinogenesis	99	2.0202	2.0202	3.0303	2.0202	5.05051	2.0202	5.05051	4.0404	2.0202	2.0202	2.0202	2.0202	1.0101	1.0101	2.0202	2.0202	36	22.2222	22.2222	22.2222	22.2222	22.2222	22.2222	22.2222	22.2222	13.8889	22.2222	19.4444	22.2222	22.2222	22.2222	22.2222	22.2222
ko00331	Clavulanic acid biosynthesis	10	20	0	20	20	30	30	20	30	10	10	0	0	10	10	0	10	5	40	100	40	100	40	100	100	100	0	40	20	100	20	40	40	100
ko00460	Cyanoamino acid metabolism	45	13.3333	11.1111	13.3333	13.3333	15.5556	17.7778	11.1111	13.3333	13.3333	13.3333	4.44444	8.88889	15.5556	15.5556	11.1111	11.1111	36	36.1111	36.1111	36.1111	36.1111	36.1111	36.1111	36.1111	36.1111	30.5556	36.1111	36.1111	36.1111	36.1111	36.1111	36.1111	36.1111
ko01220	Degradation of aromatic compounds	113	19.469	4.42478	11.5044	11.5044	20.354	20.354	11.5044	11.5044	18.5841	18.5841	7.9646	10.6195	14.1593	18.5841	9.73451	11.5044	74	87.8378	87.8378	89.1892	87.8378	90.5405	89.1892	93.2432	85.1351	78.3784	83.7838	81.0811	86.4865	87.8378	85.1351	86.4865	86.4865
ko00621	Dioxin degradation	66	13.6364	1.51515	15.1515	15.1515	15.1515	15.1515	15.1515	15.1515	10.6061	12.1212	12.1212	13.6364	7.57576	12.1212	12.1212	15.1515	31	70.9677	70.9677	70.9677	70.9677	70.9677	74.1935	74.1935	74.1935	51.6129	70.9677	70.9677	64.5161	70.9677	70.9677	67.7419	64.5161
ko00982	Drug metabolism cytochrome P450	100	5	2	7	7	11	9	13	12	3	5	1	2	5	5	2	7	24	29.1667	29.1667	29.1667	29.1667	29.1667	29.1667	29.1667	29.1667	20.8333	29.1667	25	29.1667	29.1667	29.1667	29.1667	29.1667
ko00950	Isoquinoline alkaloid biosynthesis	122	3.27869	1.63934	4.09836	4.91803	18.8525	7.37705	25.4098	18.0328	2.45902	2.45902	0.819672	1.63934	4.91803	3.27869	14.7541	18.8525	62	12.9032	12.9032	12.9032	12.9032	12.9032	12.9032	12.9032	12.9032	12.9032	12.9032	12.9032	12.9032	12.9032	12.9032	12.9032	12.9032
ko00903	Limonene and pinene degradation	64	12.5	0	6.25	6.25	12.5	12.5	6.25	6.25	12.5	12.5	6.25	6.25	6.25	6.25	6.25	6.25	12	75	75	75	75	75	75	75	75	75	75	75	75	75	75	75	75
ko00300	Lysine biosynthesis	35	8.57143	5.71429	8.57143	8.57143	14.2857	14.2857	8.57143	8.57143	8.57143	8.57143	2.85714	2.85714	11.4286	14.2857	2.85714	8.57143	45	71.1111	71.1111	73.3333	75.5556	71.1111	71.1111	80	75.5556	62.2222	68.8889	71.1111	68.8889	71.1111	71.1111	71.1111	68.8889
ko00980	Metabolism of xenobiotics by cytochrome P450	121	9.91736	9.09091	11.5702	11.5702	12.3967	12.3967	11.5702	11.5702	11.5702	10.7438	9.09091	9.09091	8.26446	9.09091	9.09091	9.91736	33	21.2121	21.2121	21.2121	21.2121	21.2121	21.2121	21.2121	21.2121	15.1515	21.2121	18.1818	21.2121	21.2121	21.2121	21.2121	21.2121
ko00680	Methane metabolism	86	8.13953	0	8.13953	6.97674	10.4651	10.4651	8.13953	8.13953	9.30233	9.30233	6.97674	6.97674	4.65116	8.13953	6.97674	6.97674	186	73.1183	75.2688	74.7312	75.2688	75.8065	77.4194	80.1075	77.957	63.4409	73.1183	70.9677	74.1935	74.7312	75.2688	74.7312	74.1935
ko01120	Microbial metabolism in diverse environments	279	11.1111	2.15054	7.52688	7.52688	11.828	11.828	7.8853	7.8853	11.1111	11.1111	5.73477	6.81004	7.52688	10.7527	6.81004	7.52688	277	80.5054	79.4224	80.8664	81.5884	80.8664	80.8664	84.8375	81.9495	68.5921	76.5343	75.8123	77.6173	80.1444	77.2563	77.9783	77.6173
ko00261	Monobactam biosynthesis	39	5.12821	2.5641	2.5641	2.5641	10.2564	10.2564	5.12821	5.12821	5.12821	5.12821	0	0	7.69231	10.2564	0	5.12821	28	57.1429	57.1429	57.1429	57.1429	57.1429	57.1429	57.1429	57.1429	57.1429	57.1429	57.1429	57.1429	57.1429	57.1429	57.1429	57.1429
ko00626	Naphthalene degradation	60	35	3.33333	15	15	35	33.3333	15	15	33.3333	33.3333	16.6667	16.6667	26.6667	30	15	15	29	58.6207	58.6207	58.6207	55.1724	55.1724	58.6207	58.6207	58.6207	44.8276	58.6207	58.6207	58.6207	58.6207	58.6207	58.6207	58.6207
ko00401	Novobiocin biosynthesis	32	18.75	6.25	6.25	6.25	21.875	21.875	6.25	6.25	18.75	18.75	3.125	3.125	18.75	21.875	3.125	3.125	30	63.3333	63.3333	60	56.6667	63.3333	70	70	56.6667	36.6667	56.6667	43.3333	50	56.6667	56.6667	46.6667	50
ko00405	Phenazine biosynthesis	31	9.67742	6.45161	19.3548	19.3548	25.8065	19.3548	32.2581	19.3548	6.45161	12.9032	0	3.22581	9.67742	12.9032	6.45161	9.67742	16	68.75	62.5	62.5	62.5	93.75	93.75	62.5	93.75	50	62.5	56.25	68.75	62.5	68.75	68.75	68.75
ko00360	Phenylalanine metabolism	60	15	1.66667	8.33333	8.33333	16.6667	16.6667	8.33333	8.33333	13.3333	15	1.66667	1.66667	15	16.6667	1.66667	8.33333	75	70.6667	61.3333	64	69.3333	64	65.3333	65.3333	64	54.6667	61.3333	64	61.3333	61.3333	61.3333	60	61.3333
ko00400	Phenylalanine tyrosine and tryptophan biosynthesis	35	28.5714	5.71429	11.4286	11.4286	31.4286	31.4286	14.2857	11.4286	25.7143	25.7143	5.71429	8.57143	22.8571	25.7143	5.71429	11.4286	72	73.6111	72.2222	73.6111	73.6111	73.6111	73.6111	76.3889	75	62.5	73.6111	73.6111	73.6111	72.2222	75	72.2222	73.6111
ko00940	Phenylpropanoid biosynthesis	68	41.1765	23.5294	20.5882	20.5882	41.1765	41.1765	20.5882	20.5882	41.1765	41.1765	20.5882	20.5882	35.2941	41.1765	20.5882	20.5882	38	18.4211	21.0526	18.4211	21.0526	18.4211	21.0526	18.4211	18.4211	15.7895	21.0526	21.0526	18.4211	18.4211	18.4211	18.4211	18.4211
ko02060	Phosphotransferase system PTS	56	5.35714	5.35714	5.35714	5.35714	5.35714	5.35714	3.57143	5.35714	5.35714	5.35714	3.57143	3.57143	8.92857	8.92857	5.35714	5.35714	91	96.7033	94.5055	92.3077	87.9121	89.011	95.6044	97.8022	93.4066	84.6154	91.2088	92.3077	84.6154	86.8132	86.8132	91.2088	84.6154
ko00624	Polycyclic aromatic hydrocarbon degradation	107	32.7103	20.5607	35.514	35.514	34.5794	33.6449	40.1869	36.4486	26.1682	35.514	36.4486	40.1869	25.2336	28.972	32.7103	32.7103	43	76.7442	86.0465	88.3721	86.0465	86.0465	72.093	88.3721	90.6977	74.4186	62.7907	60.4651	86.0465	62.7907	58.1395	88.3721	86.0465
ko03320	PPAR signaling pathway	5	20	20	40	40	60	40	40	20	20	20	20	20	40	40	40	40	63	14.2857	14.2857	14.2857	14.2857	14.2857	14.2857	14.2857	14.2857	12.6984	14.2857	14.2857	14.2857	14.2857	14.2857	14.2857	14.2857
ko02024	Quorum sensing	55	3.63636	3.63636	5.45455	3.63636	9.09091	9.09091	5.45455	7.27273	0	5.45455	0	0	3.63636	9.09091	5.45455	9.09091	282	65.2482	68.7943	63.1206	63.1206	65.6028	71.9858	73.0496	67.3759	49.6454	67.0213	62.0567	62.0567	61.3475	63.8298	59.9291	62.0567
ko00830	Retinol metabolism	25	0	0	32	32	32	32	32	20	0	0	4	20	16	16	20	20	48	10.4167	10.4167	10.4167	10.4167	10.4167	10.4167	10.4167	10.4167	10.4167	10.4167	10.4167	10.4167	10.4167	10.4167	10.4167	10.4167
ko00909	Sesquiterpenoid and triterpenoid biosynthesis	88	4.54545	3.40909	7.95455	7.95455	9.09091	9.09091	7.95455	13.6364	3.40909	4.54545	3.40909	3.40909	5.68182	5.68182	13.6364	13.6364	73	10.9589	8.21918	8.21918	9.58904	9.58904	9.58904	10.9589	9.58904	1.36986	8.21918	8.21918	8.21918	6.84932	6.84932	8.21918	8.21918
ko00984	Steroid degradation	18	16.6667	11.1111	55.5556	55.5556	66.6667	61.1111	55.5556	55.5556	11.1111	11.1111	11.1111	33.3333	66.6667	66.6667	61.1111	61.1111	15	100	100	100	100	100	100	100	100	100	100	100	100	100	100	100	100
ko00140	Steroid hormone biosynthesis	99	28.2828	22.2222	61.6162	57.5758	65.6566	62.6263	61.6162	61.6162	0	25.2525	45.4545	54.5455	60.6061	63.6364	65.6566	63.6364	48	12.5	12.5	12.5	12.5	12.5	12.5	12.5	12.5	10.4167	10.4167	10.4167	14.5833	12.5	12.5	14.5833	14.5833
ko00253	Tetracycline biosynthesis	21	0	0	23.8095	33.3333	33.3333	19.0476	33.3333	28.5714	0	4.7619	0	0	14.2857	14.2857	14.2857	28.5714	17	76.4706	82.3529	76.4706	82.3529	76.4706	82.3529	82.3529	82.3529	52.9412	76.4706	70.5882	76.4706	70.5882	70.5882	76.4706	76.4706
ko00960	Tropane piperidine and pyridine alkaloid biosynthesis	68	0	0	0	1.47059	7.35294	7.35294	7.35294	7.35294	0	0	0	0	0	1.47059	5.88235	7.35294	26	46.1538	46.1538	46.1538	46.1538	46.1538	46.1538	50	50	46.1538	46.1538	46.1538	46.1538	46.1538	46.1538	46.1538	46.1538
ko00380	Tryptophan metabolism	82	9.7561	6.09756	31.7073	31.7073	42.6829	42.6829	41.4634	40.2439	4.87805	14.6341	1.21951	7.31707	13.4146	18.2927	9.7561	21.9512	78	44.8718	46.1538	46.1538	44.8718	46.1538	46.1538	46.1538	44.8718	39.7436	44.8718	44.8718	46.1538	44.8718	46.1538	44.8718	46.1538
ko00350	Tyrosine metabolism	78	38.4615	19.2308	29.4872	26.9231	46.1538	46.1538	30.7692	32.0513	37.1795	38.4615	14.1026	16.6667	43.5897	43.5897	21.7949	26.9231	79	53.1646	54.4304	53.1646	51.8987	55.6962	55.6962	54.4304	53.1646	46.8354	50.6329	53.1646	53.1646	51.8987	53.1646	51.8987	53.1646
ko00130	Ubiquinone and other terpenoid quinone biosynthesis	92	22.8261	9.78261	16.3043	16.3043	23.913	23.913	16.3043	16.3043	18.4783	19.5652	16.3043	16.3043	22.8261	23.913	16.3043	16.3043	58	68.9655	63.7931	63.7931	65.5172	68.9655	68.9655	63.7931	62.069	60.3448	63.7931	63.7931	63.7931	63.7931	65.5172	63.7931	63.7931
ko00750	Vitamin B6 metabolism	28	10.7143	0	10.7143	10.7143	17.8571	17.8571	14.2857	14.2857	10.7143	10.7143	0	0	7.14286	14.2857	7.14286	7.14286	23	86.9565	56.5217	86.9565	86.9565	86.9565	86.9565	86.9565	86.9565	52.1739	86.9565	60.8696	86.9565	60.8696	69.5652	56.5217	86.9565
ko00622	Xylene degradation	38	10.5263	7.89474	0	0	10.5263	10.5263	0	0	10.5263	10.5263	0	0	10.5263	10.5263	0	0	34	88.2353	82.3529	82.3529	82.3529	85.2941	85.2941	82.3529	82.3529	73.5294	88.2353	82.3529	82.3529	82.3529	82.3529	82.3529	82.3529
