# Supplementary material for: Microbial community functioning during plant litter decomposition
Source: Sci Rep. 2022 May 6;12:7451. doi: 10.1038/s41598-022-11485-1 (PMC9076648; doi:10.1038/s41598-022-11485-1)
Supplement: Supplementary file 3 — Supplementary Table S3. [file 41598_2022_11485_MOESM3_ESM.xlsx]

## Sheet: Sheet1
Supplemetary Table S3: Number of detected metabolic functions based on metaproteome analyses after 22 days of litter decomposition.
KEGG ID	Pathway	day 22				Phyla
		Grass		Pine
		Hainich	Linde	Hainich	Linde
ko01210	2-Oxocarboxylic acid metabolism	6	6	6	6	Proteobacteria
ko02010	ABC transporters	39	42	33	33	Actinobacteria, Firmicutes, Heterogeneous, Proteobacteria
ko04920	Adipocytokine signaling pathway	0	1	0	0	Heterogeneous
ko00250	Alanine aspartate and glutamate metabolism	14	16	11	13	Heterogeneous, Proteobacteria
ko00592	alpha-Linolenic acid metabolism	1	1	1	1	Heterogeneous
ko05010	Alzheimer's disease	3	4	2	3	Proteobacteria
ko00520	Amino sugar and nucleotide sugar metabolism	7	7	9	9	Bacteroidetes, Firmicutes, Heterogeneous, Proteobacteria
ko00970	Aminoacyl-tRNA biosynthesis	8	11	6	6	Actinobacteria, Heterogeneous, Proteobacteria
ko00627	Aminobenzoate degradation	1	2	0	0	Heterogeneous, Proteobacteria
ko05146	Amoebiasis	15	11	7	9	Heterogeneous, Proteobacteria
ko04152	AMPK signaling pathway	1	2	0	1	Heterogeneous
ko05014	Amyotrophic lateral sclerosis (ALS)	3	3	2	2	Bacteroidetes, Heterogeneous, Proteobacteria
ko01523	Antifolate resistance	2	1	1	1	Proteobacteria
ko04612	Antigen processing and presentation	1	1	1	1	Heterogeneous
ko04210	Apoptosis	2	2	1	2	Proteobacteria
ko04214	Apoptosis - fly	1	1	1	1	Proteobacteria
ko04215	Apoptosis - multiple species	1	1	1	1	Proteobacteria
ko00330	Arginine and proline metabolism	2	4	3	3	Heterogeneous, Proteobacteria
ko00220	Arginine biosynthesis	12	11	10	9	Heterogeneous, Proteobacteria
ko00053	Ascorbate and aldarate metabolism	1	1	2	1	Proteobacteria
ko02030	Bacterial chemotaxis	6	7	3	4	Bacteroidetes, Heterogeneous, Proteobacteria
ko03070	Bacterial secretion system	4	4	3	4	Armatimonadetes, Heterogeneous, Proteobacteria
ko00362	Benzoate degradation	6	6	4	4	Firmicutes, Heterogeneous, Proteobacteria
ko00410	beta-Alanine metabolism	5	5	5	3	Proteobacteria
ko01501	beta-Lactam resistance	6	5	5	3	Firmicutes, Proteobacteria
ko02026	Biofilm formation - Escherichia coli	6	7	5	6	Heterogeneous, Proteobacteria
ko02025	Biofilm formation - Pseudomonas aeruginosa	5	5	2	4	Heterogeneous, Proteobacteria
ko05111	Biofilm formation - Vibrio cholerae	5	5	5	4	Armatimonadetes, Heterogeneous, Proteobacteria
ko01040	Biosynthesis of unsaturated fatty acids	1	0	1	1	Heterogeneous
ko01230	Biosynthesis of amino acids	35	40	28	25	Actinobacteria, Heterogeneous, Proteobacteria
ko01130	Biosynthesis of antibiotics	32	29	32	21	Heterogeneous, Proteobacteria, Verrucomicrobia
ko01110	Biosynthesis of secondary metabolites	32	31	28	27	Heterogeneous, Proteobacteria
ko00780	Biotin metabolism	3	2	2	2	Heterogeneous, Proteobacteria
ko00650	Butanoate metabolism	14	13	9	8	Firmicutes, Heterogeneous, Proteobacteria
ko00660	C5-Branched dibasic acid metabolism	6	6	5	4	Heterogeneous, Proteobacteria
ko04020	Calcium signaling pathway	1	1	1	1	Proteobacteria
ko00930	Caprolactam degradation	1	1	0	0	Proteobacteria
ko00710	Carbon fixation in photosynthetic organisms	9	8	4	6	Actinobacteria, Heterogeneous, Proteobacteria, Spirochaetes
ko00720	Carbon fixation pathways in prokaryotes	20	18	12	10	Firmicutes, Heterogeneous, Planctomycetes, Proteobacteria
ko04260	Cardiac muscle contraction	2	3	1	2	Proteobacteria
ko01503	Cationic antimicrobial peptide (CAMP) resistance	4	4	3	4	Firmicutes, Proteobacteria
ko04112	Cell cycle - Caulobacter	3	3	2	3	Heterogeneous, Proteobacteria
ko04218	Cellular senescence	1	1	1	1	Proteobacteria
ko05230	Central carbon metabolism in cancer	3	3	1	3	Heterogeneous
ko04022	cGMP - PKG signaling pathway	1	1	1	1	Proteobacteria
ko00625	Chloroalkane and chloroalkene degradation	3	1	3	1	Actinobacteria, Proteobacteria
ko00361	Chlorocyclohexane and chlorobenzene degradation	1	2	1	1	Heterogeneous, Proteobacteria
ko00020	Citrate cycle (TCA cycle)	15	15	10	10	Actinobacteria, Firmicutes, Heterogeneous, Planctomycetes, Proteobacteria
ko05210	Colorectal cancer	1	1	1	1	Proteobacteria
ko04934	Cushing Syndrome	37	38	28	37	Actinobacteria, Heterogeneous, Proteobacteria
ko00460	Cyanoamino acid metabolism	5	4	4	4	Heterogeneous, Proteobacteria
ko00270	Cysteine and methionine metabolism	11	12	8	7	Actinobacteria, Heterogeneous, Proteobacteria
ko00471	D-Glutamine and D-glutamate metabolism	1	1	1	1	Heterogeneous
ko03030	DNA replication	2	3	1	1	Heterogeneous, Proteobacteria
ko00982	Drug metabolism - cytochrome P450	1	0	1	0	Proteobacteria
ko00983	Drug metabolism - other enzymes	4	3	1	2	Heterogeneous, Proteobacteria
ko04144	Endocytosis	1	1	1	1	Proteobacteria
ko04915	Estrogen signaling pathway	1	1	1	1	Heterogeneous
ko00565	Ether lipid metabolism	0	0	1	1	Heterogeneous
ko00642	Ethylbenzene degradation	1	1	1	1	Heterogeneous
ko00061	Fatty acid biosynthesis	6	5	2	4	Heterogeneous, Proteobacteria
ko00071	Fatty acid degradation	8	6	6	4	Firmicutes, Heterogeneous, Proteobacteria
ko02040	Flagellar assembly	3	3	0	2	Heterogeneous, Proteobacteria
ko05418	Fluid shear stress and atherosclerosis	2	3	3	3	Heterogeneous, Proteobacteria
ko00364	Fluorobenzoate degradation	1	2	1	1	Heterogeneous, Proteobacteria
ko00790	Folate biosynthesis	1	0	0	0	Proteobacteria
ko04068	FoxO signaling pathway	1	2	1	1	Heterogeneous
ko00051	Fructose and mannose metabolism	8	5	1	3	Actinobacteria, Firmicutes, Heterogeneous, Proteobacteria, Spirochaetes
ko00052	Galactose metabolism	8	9	7	9	Actinobacteria, Heterogeneous, Proteobacteria
ko04540	Gap junction	2	2	1	2	#N/A, Proteobacteria
ko00281	Geraniol degradation	2	2	1	1	Heterogeneous, Proteobacteria
ko04922	Glucagon signaling pathway	2	4	2	2	Heterogeneous, Proteobacteria
ko00480	Glutathione metabolism	8	7	4	4	Heterogeneous, Proteobacteria
ko00561	Glycerolipid metabolism	6	5	3	4	Actinobacteria, Proteobacteria
ko00564	Glycerophospholipid metabolism	0	0	1	1	Heterogeneous
ko00260	Glycine serine and threonine metabolism	9	9	8	5	Heterogeneous, Proteobacteria, Verrucomicrobia
ko00010	Glycolysis \/ Gluconeogenesis	19	17	11	9	Actinobacteria, Firmicutes, Heterogeneous, Proteobacteria, Spirochaetes, Verrucomicrobia
ko00531	Glycosaminoglycan degradation	1	1	1	1	Firmicutes
ko00630	Glyoxylate and dicarboxylate metabolism	19	19	15	14	Firmicutes, Heterogeneous, Proteobacteria
ko05161	Hepatitis B	1	1	1	1	Proteobacteria
ko05168	Herpes simplex infection	1	1	1	1	Proteobacteria
ko04066	HIF-1 signaling pathway	1	1	0	1	Heterogeneous
ko00340	Histidine metabolism	1	1	2	2	Proteobacteria
ko03440	Homologous recombination	2	3	1	1	Heterogeneous, Proteobacteria
ko05166	HTLV-I infection	1	1	1	1	Proteobacteria
ko05163	Human cytomegalovirus infection	2	1	1	2	Proteobacteria
ko05016	Huntington's disease	5	6	3	4	Bacteroidetes, Proteobacteria
ko04657	IL-17 signaling pathway	1	1	1	1	Heterogeneous
ko05164	Influenza A	1	1	1	1	Proteobacteria
ko00562	Inositol phosphate metabolism	0	0	2	2	Heterogeneous, Proteobacteria
ko00981	Insect hormone biosynthesis	0	0	1	0	Proteobacteria
ko04931	Insulin resistance	1	2	1	1	Heterogeneous, Proteobacteria
ko04910	Insulin signaling pathway	1	2	1	1	Heterogeneous, Proteobacteria
ko00950	Isoquinoline alkaloid biosynthesis	1	1	1	1	Heterogeneous
ko05167	Kaposi's sarcoma-associated herpesvirus infection	1	1	1	1	Proteobacteria
ko05134	Legionellosis	5	5	4	4	Heterogeneous, Proteobacteria
ko00903	Limonene and pinene degradation	1	1	1	0	Proteobacteria
ko00540	Lipopolysaccharide biosynthesis	2	2	0	0	Proteobacteria
ko04211	Longevity regulating pathway - mammal	1	1	1	1	Heterogeneous
ko04213	Longevity regulating pathway - multiple species	2	2	1	1	Bacteroidetes, Heterogeneous
ko04212	Longevity regulating pathway - worm	4	3	3	3	Heterogeneous
ko00300	Lysine biosynthesis	3	4	3	3	Heterogeneous, Proteobacteria
ko00310	Lysine degradation	3	4	4	3	Actinobacteria, Firmicutes, Heterogeneous, Proteobacteria
ko04016	MAPK signaling pathway - plant	2	2	2	2	Heterogeneous, Proteobacteria
ko04011	MAPK signaling pathway - yeast	1	1	1	1	Heterogeneous
ko00980	Metabolism of xenobiotics by cytochrome P450	1	0	1	0	Proteobacteria
ko00680	Methane metabolism	16	13	8	8	Actinobacteria, Firmicutes, Heterogeneous, Proteobacteria, Spirochaetes, Verrucomicrobia
ko01120	Microbial metabolism in diverse environments	22	21	20	17	Heterogeneous, Proteobacteria
ko03430	Mismatch repair	2	3	1	1	Heterogeneous, Proteobacteria
ko00261	Monobactam biosynthesis	2	2	2	2	Proteobacteria
ko00626	Naphthalene degradation	2	0	1	0	Proteobacteria
ko04217	Necroptosis	4	4	4	4	Heterogeneous, Proteobacteria
ko00760	Nicotinate and nicotinamide metabolism	2	3	3	3	Heterogeneous, Proteobacteria
ko00910	Nitrogen metabolism	5	6	4	4	Firmicutes, Heterogeneous, Proteobacteria
ko00633	Nitrotoluene degradation	2	2	1	0	Proteobacteria
ko04621	NOD-like receptor signaling pathway	2	3	2	3	Heterogeneous, Proteobacteria
ko04932	Non-alcoholic fatty liver disease (NAFLD)	3	4	2	3	Proteobacteria
ko00401	Novobiocin biosynthesis	1	2	1	1	Heterogeneous, Proteobacteria
ko00670	One carbon pool by folate	3	3	3	2	Firmicutes, Heterogeneous, Proteobacteria
ko00511	Other glycan degradation	1	1	1	1	Actinobacteria
ko00190	Oxidative phosphorylation	17	18	16	17	Actinobacteria, Firmicutes, Heterogeneous, Proteobacteria, Thermotogae
ko04115	p53 signaling pathway	1	1	1	1	Proteobacteria
ko00770	Pantothenate and CoA biosynthesis	6	6	4	5	Actinobacteria, Heterogeneous, Proteobacteria
ko05012	Parkinson's disease	4	5	3	4	Proteobacteria
ko05130	Pathogenic Escherichia coli infection	2	2	1	2	#N/A, Proteobacteria
ko05200	Pathways in cancer	3	3	3	3	Heterogeneous, Proteobacteria
ko00040	Pentose and glucuronate interconversions	6	5	6	4	Actinobacteria, Bacteroidetes, Heterogeneous, Proteobacteria
ko00030	Pentose phosphate pathway	14	13	7	11	Actinobacteria, Heterogeneous, Proteobacteria, Spirochaetes
ko04146	Peroxisome	4	4	3	2	Bacteroidetes, Heterogeneous, Proteobacteria
ko04145	Phagosome	2	2	1	2	#N/A, Proteobacteria
ko00360	Phenylalanine metabolism	5	7	4	3	Heterogeneous, Proteobacteria
ko00400	Phenylalanine tyrosine and tryptophan biosynthesis	4	5	5	4	Heterogeneous, Proteobacteria
ko00940	Phenylpropanoid biosynthesis	2	2	2	2	Proteobacteria
ko04070	Phosphatidylinositol signaling system	0	0	1	1	Proteobacteria
ko04072	Phospholipase D signaling pathway	1	1	1	1	Proteobacteria
ko02060	Phosphotransferase system (PTS)	3	2	2	2	Firmicutes, Heterogeneous, Proteobacteria
ko00195	Photosynthesis	8	10	11	11	Cyanobacteria, Heterogeneous, Proteobacteria
ko04151	PI3K-Akt signaling pathway	1	2	1	1	Heterogeneous
ko04626	Plant-pathogen interaction	3	3	1	2	Actinobacteria, Heterogeneous
ko01524	Platinum drug resistance	1	1	1	1	Proteobacteria
ko00860	Porphyrin and chlorophyll metabolism	3	3	2	3	Heterogeneous
ko03320	PPAR signaling pathway	2	4	1	2	Actinobacteria, Heterogeneous, Proteobacteria
ko05020	Prion diseases	1	1	0	0	Bacteroidetes
ko00333	Prodigiosin biosyntheses	3	2	2	3	Heterogeneous
ko04914	Progesterone-mediated oocyte maturation	1	1	1	1	Heterogeneous
ko04917	Prolactin signaling pathway	1	0	1	1	#N/A
ko00640	Propanoate metabolism	20	20	15	16	Actinobacteria, Firmicutes, Heterogeneous, Proteobacteria
ko05215	Prostate cancer	1	1	1	1	Heterogeneous
ko03060	Protein export	1	1	1	1	Heterogeneous
ko04141	Protein processing in endoplasmic reticulum	2	2	2	2	Heterogeneous, Proteobacteria
ko04964	Proximal tubule bicarbonate reclamation	1	2	1	1	Heterogeneous
ko00230	Purine metabolism	19	19	12	14	Actinobacteria, Heterogeneous, Proteobacteria
ko00240	Pyrimidine metabolism	13	14	12	11	Actinobacteria, Heterogeneous, Proteobacteria
ko00620	Pyruvate metabolism	17	15	9	9	Firmicutes, Heterogeneous, Planctomycetes, Proteobacteria
ko02024	Quorum sensing	14	17	13	12	Firmicutes, Heterogeneous, Proteobacteria
ko05211	Renal cell carcinoma	1	1	1	1	Proteobacteria
ko00830	Retinol metabolism	1	0	1	0	Proteobacteria
ko03010	Ribosome	24	26	20	22	Heterogeneous, Proteobacteria
ko03018	RNA degradation	6	5	4	5	Actinobacteria, Heterogeneous
ko03020	RNA polymerase	2	1	1	1	Actinobacteria, Heterogeneous
ko05132	Salmonella infection	1	1	0	1	Heterogeneous
ko00450	Selenocompound metabolism	1	2	1	1	Heterogeneous, Proteobacteria
ko05222	Small cell lung cancer	1	1	1	1	Proteobacteria
ko00600	Sphingolipid metabolism	1	1	1	1	Actinobacteria
ko00500	Starch and sucrose metabolism	9	10	10	10	Firmicutes, Heterogeneous, Proteobacteria
ko00521	Streptomycin biosynthesis	2	2	3	3	Heterogeneous, Proteobacteria
ko00643	Styrene degradation	1	2	0	1	Heterogeneous, Proteobacteria
ko00920	Sulfur metabolism	8	6	7	3	Actinobacteria, Heterogeneous, Proteobacteria
ko04122	Sulfur relay system	1	1	2	1	Acidobacteria, Actinobacteria
ko00072	Synthesis and degradation of ketone bodies	1	1	2	2	Firmicutes, Proteobacteria
ko00430	Taurine and hypotaurine metabolism	3	3	2	2	Heterogeneous
ko00900	Terpenoid backbone biosynthesis	2	2	1	1	Firmicutes, Heterogeneous, Planctomycetes
ko04659	Th17 cell differentiation	1	1	1	1	Heterogeneous
ko00730	Thiamine metabolism	1	1	1	1	Acidobacteria, Proteobacteria
ko04919	Thyroid hormone signaling pathway	0	0	1	1	Heterogeneous
ko04530	Tight junction	1	1	0	1	Proteobacteria
ko04714	Thermogenensis	32	29	32	21	Heterogeneous, Proteobacteria, Verrucomicrobia
ko00623	Toluene degradation	1	2	1	1	Heterogeneous, Proteobacteria
ko05145	Toxoplasmosis	1	1	1	1	Proteobacteria
ko00960	Tropane piperidine and pyridine alkaloid biosynthesis	1	2	1	1	Heterogeneous, Proteobacteria
ko00380	Tryptophan metabolism	4	5	4	3	Firmicutes, Heterogeneous, Proteobacteria
ko05152	Tuberculosis	4	3	3	3	Heterogeneous, Proteobacteria
ko02020	Two-component system	24	24	13	19	Bacteroidetes, Firmicutes, Heterogeneous, Proteobacteria
ko04940	Type I diabetes mellitus	1	1	1	0	Heterogeneous
ko00350	Tyrosine metabolism	5	5	4	4	Heterogeneous, Proteobacteria
ko00130	Ubiquinone and other terpenoid-quinone biosynthesis	2	1	1	2	Proteobacteria
ko00290	Valine leucine and isoleucine biosynthesis	6	6	4	4	Actinobacteria, Heterogeneous, Proteobacteria
ko00280	Valine leucine and isoleucine degradation	12	14	12	9	Firmicutes, Heterogeneous, Proteobacteria
ko05110	Vibrio cholerae infection	1	1	1	1	Proteobacteria
ko05416	Viral myocarditis	1	1	1	1	Proteobacteria
ko00750	Vitamin B6 metabolism	2	3	1	1	Heterogeneous, Proteobacteria
