# Supplementary material for: Microbial community functioning during plant litter decomposition
Source: Sci Rep. 2022 May 6;12:7451. doi: 10.1038/s41598-022-11485-1 (PMC9076648; doi:10.1038/s41598-022-11485-1)
Supplement: Supplementary file 4 — Supplementary Table S4. [file 41598_2022_11485_MOESM4_ESM.xlsx]

## Sheet: Sheet1
Supplementary Table S4: Number of HR-MS DOM molecules detected in each pathway spread by network modules.
KEGG ID	Pathway	Pathway size	black	blue	brown	green	magenta	pink	purple	red	turquoise	yellow
ko01210	2-Oxocarboxylic acid metabolism	63	0	0	5	1	0	0	0	1	1	2
ko02010	ABC transporters	138	0	0	0	0	0	0	0	1	1	3
ko00525	Acarbose and validamycin biosynthesis	36	0	2	1	0	0	0	0	2	1	0
ko00592	alpha-Linolneic acid metabolism	44	0	0	1	20	0	0	0	0	2	3
ko00520	Amino sugar and nucleotide sugar metabolism	108	0	0	0	0	0	0	0	4	0	1
ko00627	Aminobenzoate degradation	86	0	8	0	0	0	0	1	0	0	0
ko00590	Arachidonic acid metabolism	75	0	0	1	53	0	0	0	13	0	1
ko00362	Benzoate degradation	72	0	7	0	0	0	0	0	0	0	0
ko00965	Betalain biosynthesis	24	4	0	0	0	0	0	0	0	9	1
ko00522	Biosynthesis of 12-, 14- and 16-membered macrolides	79	1	0	2	5	0	0	0	2	0	0
ko01230	Biosynthesis of amino acids	144	0	3	6	1	0	0	0	1	5	4
ko01130	Biosynthesis of antibiotics	364	4	13	4	8	5	2	9	6	35	5
ko01059	Biosynthesis of enediyne products	63	0	3	0	0	0	0	2	0	8	0
ko01110	Biosynthesis of secondary metabolites	262	1	6	5	7	0	1	0	2	14	0
ko00999	Biosynthesis of secondary metabolites - unclassified	69	2	1	0	5	0	1	2	0	5	0
ko01053	Biosynthesis of siderophore group nonribosomal peptides	13	1	2	0	0	0	0	0	1	0	0
ko01057	Biosynthesis of type II polyketide products	135	3	13	4	2	5	2	15	3	28	3
ko01040	Biosynthesis of unsaturated fatty acids	74	0	0	0	2	0	0	0	0	1	0
ko00906	Carotenoid biosynthesis	115	0	0	0	2	1	2	0	1	5	0
ko05204	Chemical carcinogenesis	99	0	0	0	0	2	0	2	0	1	1
ko00331	Clavulanic acid biosynthesis	10	0	0	0	0	0	0	0	0	3	0
ko00460	Cyanoamino acid metabolism	45	0	0	0	0	0	1	0	0	6	1
ko01220	Degradation of aromatic compounds	113	0	12	1	0	0	0	1	0	7	2
ko00621	Dioxin degradation	66	0	1	0	0	0	0	5	0	4	0
ko00982	Drug metabolism - cytochrome P450	100	2	0	0	0	3	0	0	2	10	0
ko00061	Fatty acid biosynthesis	58	0	0	0	0	0	0	0	0	1	0
ko00944	Flavone and flavonol biosynthesis	51	6	4	9	0	0	0	13	0	7	1
ko00941	Flavonoid biosynthesis	74	3	12	14	0	3	0	5	0	26	2
ko00790	Folate biosynthesis	57	0	1	0	0	0	0	0	0	1	0
ko00052	Galactose metabolism	46	0	0	0	0	0	0	0	1	0	0
ko00966	Glucosinolate biosynthesis	77	0	0	12	0	0	0	0	0	2	0
ko00260	Glycine, serine and threonine metabolism	50	0	0	0	0	0	0	0	0	1	0
ko00010	Glycolysis / Gluconeogenesis	31	0	0	1	0	0	0	0	0	1	0
ko00901	Indole alkaloid biosynthesis	70	0	0	0	0	0	1	0	0	2	0
ko00943	Isoflavonoid biosynthesis	64	0	17	8	0	6	0	16	0	16	0
ko00950	Isoquinoline alkaloid biosynthesis	122	2	1	0	10	10	2	0	4	20	0
ko00903	Limonene and pinene degradation	64	0	4	0	0	0	0	0	4	0	0
ko00591	Linoleic acid metabolism	28	0	0	2	4	0	0	0	0	0	13
ko00300	Lysine biosynthesis	35	0	0	0	0	0	0	0	0	3	2
ko00980	Metabolism of xenobiotics by cytochrome P450	121	0	0	0	0	0	0	10	0	5	1
ko00680	Methane metabolism	86	0	0	5	1	0	0	0	1	2	0
ko01120	Microbial metabolism in diverse environments	279	0	12	6	1	0	0	1	1	9	3
ko00261	Monobactam biosynthesis	39	0	1	0	0	0	0	0	1	3	0
ko00902	Monoterpenoid biosynthesis	58	1	0	0	1	0	7	0	5	1	0
ko00626	Naphthalene degradation	60	0	9	0	0	0	0	1	2	10	0
ko00401	Novobiocin biosynthesis	32	0	3	0	0	0	1	0	1	2	0
ko00405	Phenazine biosynthesis	31	0	1	0	0	5	0	0	0	5	0
ko00360	Phenylalanine metabolism	60	0	2	0	0	0	0	0	0	6	2
ko00400	Phenylalanine, tyrosine and tryptophan biosynthesis	35	0	6	1	0	0	0	0	0	4	0
ko00940	Phenylpropanoid biosynthesis	68	3	5	2	0	0	2	0	4	9	3
ko04075	Plant hormone signal transduction	12	0	0	0	1	0	0	0	0	3	0
ko00624	Polycyclic aromatic hydrocarbon degradation	107	0	21	3	2	6	0	5	0	7	3
ko03320	PPAR signaling pathway	5	0	0	0	2	0	0	0	0	1	0
ko02024	Quorum sensing	55	0	0	0	2	1	0	0	0	4	0
ko00830	Retinol metabolism	25	0	0	0	3	0	0	0	0	5	0
ko00909	Sesquiterpenoid and triterpenoid biosynthesis	88	0	0	0	9	0	0	0	1	2	1
ko00500	Starch and sucrose metabolism	37	0	0	0	0	0	0	0	0	0	1
ko00100	Steroid biosynthesis	58	0	0	1	0	0	0	0	0	0	0
ko00984	Steroid degradation	18	0	0	0	7	0	3	0	0	2	0
ko00140	Steroid hormone biosynthesis	99	0	12	0	34	0	9	4	0	10	0
ko00945	Stilbenoid, diarylheptanoid and gingerol biosynthesis	25	2	0	1	4	2	3	0	0	5	1
ko00643	Styrene degradation	24	0	2	0	0	0	0	0	0	0	0
ko00920	Sulfur metabolism	33	0	0	0	0	0	0	0	0	0	1
ko00900	Terpenoid backbone biosynthesis	45	0	0	1	1	0	0	0	0	0	0
ko00253	Tetracycline biosynthesis	21	2	0	0	1	2	2	0	0	2	0
ko00623	Toluene degradation	47	0	0	1	0	0	0	0	0	1	0
ko00960	Tropane, piperidine and pyridine alkaloid biosynthesis	68	0	0	0	3	1	1	0	0	4	0
ko00380	Tryptophane metabolism	82	3	0	0	0	2	0	1	0	30	0
ko02020	Two-component system	55	0	0	0	1	0	0	0	0	1	0
ko01052	Type I polyketide structures	25	0	1	1	0	0	0	0	0	0	0
ko00350	Tyrosine metabolism	78	0	13	1	0	0	1	0	0	17	4
ko00130	Ubiquinone and other terpenoid-quinone biosynthesis	92	0	9	2	1	0	2	0	1	6	1
ko00750	Vitamine B6 metabolism	28	0	0	0	0	0	0	0	0	5	0
ko00622	Xylene degradation	38	0	0	0	0	0	0	0	0	3	1
